# Supplementary material for: Efficacy of vocal fold injection of dedifferentiated fat cells in treating glottis closure insufficiency: Insights from a rat model of recurrent laryngeal nerve resection
Source: PLoS One. 2025 Sep 5;20(9):e0324965. doi: 10.1371/journal.pone.0324965 (PMC12412957; doi:10.1371/journal.pone.0324965)
Supplement: S1 File — (ZIP) [file pone.0324965.s004.zip]

Archive with 25 entries (24 files):
- minimal data set/
- minimal data set/Read Me.docx
- __MACOSX/minimal data set/._Read Me.docx
- minimal data set/.DS_Store
- __MACOSX/minimal data set/._.DS_Store
- minimal data set/Fig.1_Adduction angle.xlsx
- __MACOSX/minimal data set/._Fig.1_Adduction angle.xlsx
- minimal data set/Fig.4_Ki67-positeive cells.xlsx
- __MACOSX/minimal data set/._Fig.4_Ki67-positeive cells.xlsx
- minimal data set/Fig.4_Ki67-positive cells_image.tif
- __MACOSX/minimal data set/._Fig.4_Ki67-positive cells_image.tif
- minimal data set/Fig.4_Ki67-potitive cells_count image.tif
- __MACOSX/minimal data set/._Fig.4_Ki67-potitive cells_count image.tif
- minimal data set/FIg.5_TUNEL-positive cells_count image.tif
- __MACOSX/minimal data set/._FIg.5_TUNEL-positive cells_count image.tif
- minimal data set/Fig.3_Ratio of collagen area.xlsx
- __MACOSX/minimal data set/._Fig.3_Ratio of collagen area.xlsx
- minimal data set/Fig.5_TUNEL-positive cells_image.tif
- __MACOSX/minimal data set/._Fig.5_TUNEL-positive cells_image.tif
- minimal data set/Fig.2_Ratio of vocal muscle area.xlsx
- __MACOSX/minimal data set/._Fig.2_Ratio of vocal muscle area.xlsx
- minimal data set/Fig.1_Improvement rate.xlsx
- __MACOSX/minimal data set/._Fig.1_Improvement rate.xlsx
- minimal data set/Fig.5_TUNEL-positeive cells.xlsx
- __MACOSX/minimal data set/._Fig.5_TUNEL-positeive cells.xlsx
