# Supplementary material for: Efficacy of vocal fold injection of dedifferentiated fat cells in treating glottis closure insufficiency: Insights from a rat model of recurrent laryngeal nerve resection
Source: PLoS One. 2025 Sep 5;20(9):e0324965. doi: 10.1371/journal.pone.0324965 (PMC12412957; doi:10.1371/journal.pone.0324965)
Supplement: S1 File — (ZIP) [file pone.0324965.s004.zip › minimal data set/Fig.4_Ki67-positeive cells.xlsx]

## Sheet: Adduction angle
Adduction angle of arytenoid cartilage (˚)
control	DFAT	DFAT+bFGF
1.032	2.452	1.845
-0.983	3.904	2.495
-0.443	1.456	4.56
1.1	2.214	6.212
-0.468	5.674	2.635
0.112	2.02	5.74
1.24	4.05	3.04
-0.44	1.62	3.48
-0.33		1.12

## Sheet: Ki67
Number of Ki67-positive cells
Control	DFAT	DFAT+bFGF
25	36	45
9	8	19
5	9	16
10	9	28
8	17	15
8	10	27
6	8	20
4	11	36
		19
