# Supplementary material for: Efficacy of vocal fold injection of dedifferentiated fat cells in treating glottis closure insufficiency: Insights from a rat model of recurrent laryngeal nerve resection
Source: PLoS One. 2025 Sep 5;20(9):e0324965. doi: 10.1371/journal.pone.0324965 (PMC12412957; doi:10.1371/journal.pone.0324965)
Supplement: S1 File — (ZIP) [file pone.0324965.s004.zip › minimal data set/Fig.3_Ratio of collagen area.xlsx]

## Sheet: Ratio of collagen area
Rario of collagen area (Treated side/Untreated side)
Control	DFAT	DFAT+bFGF
0.7783	2.2907	3.0143
1.7514	3.2739	3.9771
0.5407	3.0813	1.7452
1.0251	1.7688	5.3749
1.9789	2.5901	4.9818
1.7639	1.6814	2.2465
0.8584	3.4144	3.0374
2.0544	3.1246	2.8638
1.2602		3.5019
