# Supplementary material for: Efficacy of vocal fold injection of dedifferentiated fat cells in treating glottis closure insufficiency: Insights from a rat model of recurrent laryngeal nerve resection
Source: PLoS One. 2025 Sep 5;20(9):e0324965. doi: 10.1371/journal.pone.0324965 (PMC12412957; doi:10.1371/journal.pone.0324965)
Supplement: S1 File — (ZIP) [file pone.0324965.s004.zip › minimal data set/Fig.2_Ratio of vocal muscle area.xlsx]

## Sheet: Ratio of vocal muscle area
Ratio of vocal muscle area (treated side/Untreated side)
control	DFAT	DFAT+bFGF
0.5103	0.7517	0.9937
0.5339	0.7835	1.006
0.482	0.7332	0.6954
0.9024	0.69	0.9278
0.7218	0.9123	0.7956
0.6865	0.9617	0.6974
0.6769	0.7416	0.813
0.4671	0.5829	0.7754
0.5689		1.0645
