# Supplementary material for: Efficacy of vocal fold injection of dedifferentiated fat cells in treating glottis closure insufficiency: Insights from a rat model of recurrent laryngeal nerve resection
Source: PLoS One. 2025 Sep 5;20(9):e0324965. doi: 10.1371/journal.pone.0324965 (PMC12412957; doi:10.1371/journal.pone.0324965)
Supplement: S1 File — (ZIP) [file pone.0324965.s004.zip › minimal data set/Fig.1_Improvement rate.xlsx]

## Sheet: Improvement rate
Improvement rate of arytenoid cartilage angle (%)
Control	DFAT	DFAT+bFGF
10.5	26.31	18.42
-8.5	43.49	21.65
-5	13.81	48.8
8.71	16.8	45.79
-4.98	41.48	27.5
1.57	26.75	38.4
17.42	45.4	30.55
-5.31	34.62	41.38
-4.99		16.12
