# Supplementary material for: Efficacy of vocal fold injection of dedifferentiated fat cells in treating glottis closure insufficiency: Insights from a rat model of recurrent laryngeal nerve resection
Source: PLoS One. 2025 Sep 5;20(9):e0324965. doi: 10.1371/journal.pone.0324965 (PMC12412957; doi:10.1371/journal.pone.0324965)
Supplement: S1 File — (ZIP) [file pone.0324965.s004.zip › minimal data set/Fig.5_TUNEL-positeive cells.xlsx]

## Sheet: TUNEL
Number of TUNEL-positive cells
Control	DFAT	DFAT+bFGF
38	14	12
48	10	24
38	26	20
24	11	21
23	27	15
28	31	15
24	10	20
31	14	19
		16
